# Supplementary material for: Clinical Use of Bayesian Model-Informed Precision Dosing in Routine Practice: A Focused Systematic Review
Source: J Clin Med. 2026 May 15;15(10):3838. doi: 10.3390/jcm15103838 (PMC13208024; doi:10.3390/jcm15103838)
Supplement: Supplementary file 1 [file jcm-15-03838-s001.zip]

Archive with 1 entries (1 files):
- jcm-4291068-supplementary.pdf
